# Supplementary material for: Global prevalence and correlates of mpox vaccine acceptance and uptake: a systematic review and meta-analysis
Source: Commun Med (Lond). 2024 Jul 9;4:136. doi: 10.1038/s43856-024-00564-1 (PMC11231226; doi:10.1038/s43856-024-00564-1)
Supplement: Supplementary file 4 — Supplementary Data 1 [file 43856_2024_564_MOESM4_ESM.xlsx]

## Sheet: Table 1
Supplementary Data 1. The literature search strategy used across all databases
Database	Literature search concept
1. PUBMED	Concept 1: Monkeypox (“monkeypox virus” [Mesh] OR “Mpox” [Mesh] OR “Monkeypox” [Mesh] OR “chimpanzee pox” [Mesh] OR “monkeypox” [TIAB] OR (“monkey” [TIAB] AND “pox” [TIAB]) OR “chimpanzee pox” [TIAB])
	Concept 2: Vaccine ("vaccines"[Mesh] OR “Mpox vaccines” [Mesh] OR "monkeypox Vaccines"[Mesh] OR “vaccination” [TIAB] OR “vaccin* [TIAB] “immunization*” [TIAB] OR “immunisation* [TIAB])
	Concept 3: Hesitancy, Intention, Uptake, Refusal, Acceptance ("vaccination hesitancy"[Mesh] OR "vaccination refusal"[Mesh] OR “reluctance” [Mesh] OR hesitan* [TIAB] OR uptake OR accept*[TIAB] OR refus*[TIAB] OR declin*[TIAB] OR intension*[TIAB] OR intend* [TIAB] OR intent*[TIAB] OR willing*[TIAB])
	Concepts 4: Determinants (“determinant*” OR “factor*” OR “cause*” OR “predictor*” OR "risk factor*" OR “correlates*
	Concept 5: 1 AND 2 AND (3OR 4)
2. SCOPUS
	Concept 1: TITLE-ABS-KEY (“monkeypox*” OR “mpox*” OR “chimpanzeepox*” OR “monkey*” Concept 2: TITLE-ABS-KEY (“vaccination*” OR “vaccine*” OR “immunization*” vaccin* OR “immuniz* )
	Concept 3: TITLE-ABS-KEY (“hesitan*” OR “uptake*” OR “accept*” OR “refus*” OR “declin*” OR “determinant*” OR “factor*” OR “cause*” OR “predictor*” OR “risk factor*” OR “intension*” OR “intend*” OR “intent*” OR “willing*”)
	Concept 4: 1 AND 2 AND 3
3. Google Scholar
	(“monkeypox” OR “monkey” OR “mpox”OR “pox” OR “chimpanzeepox” OR (“monkeypox” OR (“monkey” pox*”) AND “vaccine” OR “vaccination” OR “immunization” OR “immunisation” AND (“hesitancy” OR “acceptance” OR “intention” OR “hesitancy” OR “reluctance” OR “resistance” OR “refusal” OR “willingness” OR “behavior” OR “uptake” OR “coverage” AND ( “barriers” OR “factors” OR “opinion” OR “determinant” OR “predi…
4. EMBASE
	Concept 1: (“mpox/exp OR (“monkeypox*” OR (“monkey*” NEAR/3 “pox*”) OR “chimpanzeepox*”):ti OR (“monkeypox*” OR (“monkey*” NEAR/3 “pox*”) OR “chimpanzeepox*”):ab OR (“monkeypox*” OR (“monkey*” NEAR/3 “pox*”) OR “chimpanzeepox*”):kw
	Concept 2: (“vaccin*” OR “vaccination*” OR “immunization*” OR “immunisation*” OR “vaccination *”):kw
	Concept 3: (“hesitancy*” OR “acceptance*” OR “hesitancy*” OR “reluctance*” OR “resistance*” OR “refusal*” OR “willingness*” OR “behavi*” OR “uptake*” OR “coverage*”):kw
	Concept 4:
	(“OR “barriers*” OR “factor*” OR “opinion*” OR “determinant*” OR respons* OR “predictor*” OR “intention*” OR “intention*” OR “decline*” OR “decision*”)kw
	Concept 3: 1 AND 2
	WEB OF SCIENCE
	Concept 1: TI=(“mpox*” OR (“monkey*” NEAR/3 “pox*”) OR “chimpanzeepox*”) OR AB=(“monkeypox*” OR (“monkey*” NEAR/3 “pox*”) OR “chimpanzeepox*”) OR AK=(“monkeypox*” OR (“monkey*” NEAR/3 “pox*”) OR “chimpanzeepox*”) OR KP=(“monkeypox*” OR (“monkey*” NEAR/3 “pox*”) OR “chimpanzeepox*”) OR TS=(“monkeypox*” OR (“monkey*” NEAR/3 “pox*”) OR “chimpanzeepox*”)
	Concept 2: TI=(“vaccin*” OR “vaccination*” OR “immunization*” OR “immunisation*” OR “vaccination hesitancy*” OR “reluctance*” OR “resistance*” OR “refusal*” OR “acceptance*” OR “willingness*” OR “behavi*” OR “uptake*” OR “coverage*” OR “barriers*” OR “factor*” OR “opinion*” OR “determinant*” OR respons* OR “predictor*” OR “intention*” OR “intention*” OR “decline*” OR “decision*”) OR AB= (“vaccin*…
	Concept 3: #1 AND #2
