# Supplementary material for: Global prevalence and correlates of mpox vaccine acceptance and uptake: a systematic review and meta-analysis
Source: Commun Med (Lond). 2024 Jul 9;4:136. doi: 10.1038/s43856-024-00564-1 (PMC11231226; doi:10.1038/s43856-024-00564-1)
Supplement: Supplementary file 5 — Supplementary Data 2 [file 43856_2024_564_MOESM5_ESM.xlsx]

## Sheet: Table 1
Supplementary Data 2: Results of the consensus critical appraisal of the included cross-sectional studies using the Newcastle- Ottawa scale for cross-sectional studies
Author (first)	Selection				Comparability Based on design and analysis	Assessment of outcome	Statistical test	Total score	Quality grade
	Representativeness of the sample	Sample size	Nonrespon dents	Ascertainment of exposure
Galle et al.	*	*			*	**	*	6	Moderate
Almustapha et al	*	*		*	*	*	*	6	Moderate
Swed et al	*	*		*		*	*	5	Moderate
Harapan et al	*	*	*	*	*	*	*	7	Moderate
Gagneux et al	*	*		*		**	*	6	Moderate
Winters et al	*	*		**	*	*	*	7	High
Reyes- Urueña et al	*			**	*	*	*	6	Moderate
Payne et al	*			**	*	*	*	6	Moderate
Sahin et al	*	*		**	*	**	*	8	High
Lounis et al				**	*	*	*	5	Moderate
Zheng et al	*				*	**	*	5	Moderate
Dong et al	*	*	*	**	*	**	*	9	High
Chen et al	*		*	**	*	**	*	8	High
Salim et al	*		*	*	*	*	*	6	Moderate
Bates et al	*		*	*	*	**	*	7	Moderate
Lin et al		*	*	**	*	*	*	7	Moderate
Temsah et al	*			**	*	*	*	6	Moderate
Riad et al	*	*		**	*	**	*	8	High
MacGibbon et al	*		*	**	*	*	*	7	Moderate
Swed et al	*	*	*	**	*	**	*	9	High
Wang et al	*		*	**	*	*	*	7	Moderate
Ghazy et al	*	*	*	**	*	*	*	8	High
Zucman et al	*	*		*	*	*	*	6	Moderate
Smith et al	*	*	*	**	*	*	*	8	High
Alhasan et al	*	*	*	*		*	*	6	Moderate
Dukers- Muijirers	*	*	*	**	*	**	*	9	High
Fu et al	*	*		**	*	*	*	7	Moderate
Peng et al	*			**	*	*	*	6	Moderate
Wang et al	*			**	*	*	*	6	Moderate
Harapan et al	*	*		**	*	*	*	7	Moderate
Ghazy et al	*	*		**	*	*	*	7	Moderate
Meo et al	*	*		**	*	*	*	7	Moderate
Paparini et al	*			**	*	*	*	6	Moderate
Owens et al	*			**	*	*	*	6	Moderate
Ahmed et al	*	*		**	*	*	*	7	Moderate
Peptan et al	*			**	*	*	*	6	Moderate
Hong et al	*	*	*	**	*	*	*	8	High
Riccò	*	*		**	*	*	*	7	Moderate
Alarifi1 et al	*	*	*	**	*	*	*	8	High
Kumar et al	*	*	*	**	*	*	*	8	High
Abd Elhafeez et al	*	*	*	**	*	*	*	8	High
Islam et al	*			*	*	*	*	5	Moderate
Riad et al	*	*	*	**	*	*	*	8	High
Torres et al	*	*	*	**	*	**	*	9	High
Jamaleddin e et al	*	*	*	**	*	**	*	9	High
Castel et al	*			*	*	*	*	5	Moderate
Svartstein et a	*	*	*	**	*	*	*	9	High
Chow et al b	*	*	*	*	*	**	*	8	High
Zheng b et al	*	*	*	**	*	*	**	9	High
Filardo et al	*	*	*	**	*	*	*	8	High
Araoz-Sali nas et al	*	*	*	**	*	*	**	9	High
Curtis et al	*	*	*	**	*	*	**	9	High
Mahameed et al	*	*	*	**	*	*	**	9	High
Caycho-Ro drıguez et al	*	*	*	**	*	*	*	8	High
Hori et al	*	*	*	*	*	*	*	7	High
Gilbert et al	*	*	*	*	*	**	*	8	High
Palich et al	*	*	*	*	*	*	*	7	High
Abara et al	*	*		*	*	*	*	6	Moderate
