# Supplementary material for: Global prevalence and correlates of mpox vaccine acceptance and uptake: a systematic review and meta-analysis
Source: Commun Med (Lond). 2024 Jul 9;4:136. doi: 10.1038/s43856-024-00564-1 (PMC11231226; doi:10.1038/s43856-024-00564-1)
Supplement: Supplementary file 6 — Supplementary Data 3 [file 43856_2024_564_MOESM6_ESM.xlsx]

## Sheet: Table 1
Supplementary Data 3: Summary of the included studies
Author/pu blication year	Country	Study setting	Study design	Samplin g Method		Study period	Study population	Sampl e size [T; M (%)]	Age: mean (SD) or median [IQR];	Vaccinat ion A (%); I (%); U (%)	HIV- positive, T; A (%); I (%); U (%)	Factors associated with vaccine intention, uptake and/or acceptance
Gallè et al1/2022	Italy	National (Online)	CS	NPS		July– August 2022	General public	1352; 709 (52.4)	54.5 ± 13.4	A=634 (46.9); I=619 (45.8); U=15 (1.1)	NA	NA
Al- Mustapha et al2/2023	Nigeria	National (Online)	CS	NPS		August 16 to 29, 2022	General public	822; 472 (57.4)	NA	A=339 (46.37); U=41 (4.99)	NA	NA
Swed et al3/2023	Jordan, United Arab Emirates, Algeria, Kingdom of Saudi Arabia, Sudan, Somalia, Iraq, Kuwait, Morocco, Yemen, Tunisia, Oman, Syria, Palestine, Qatar, Lebanon, Libya, Egypt	Multireg ional (Online)	CS	NPS		August 2 to 28 Decem ber, 2022	Health workers	3856; 1685 (43.7)	NA	I=2102 (54.5)	NA	Being male, older age (41-50 years), having above- average family income, requiring more information about mpox, and concern about the mpox were associated with higher intention to vaccinate. The perception of demand for strengthening infection control measures by healthcare workers as well as previous COVID-19 infection were associated with a lower likelihood of intention to vaccinate.
Chow et al4/2023	Australia	Victoria	NA	NA			MSM	965	33 (28-40)	U=398	84; U=35 (41.7)	Being MSM only, having multiple sexual partners in the past year, being on HIV PrEP, and being diagnosed with sexually transmitted infection (STI) in the past were associated with higher uptake rate.
Gagneux- Brunon et al5/2022	France and Belgium	Multinat i (Online)	CS	Snb NPS		15th June 2022 to 8th August 2022	Healthcare workers	397; 137 (34.5)	43.3 ± 12	I=220 (55.4)	NA	COVID-19 vaccination and mpox worry, being a doctor/pharmacist were associated with a higher likelihood of intention to vaccinate.
Winters et al6/2022	US	National (Online)	CS	NPS		June 2022	General public	856; 420 (49.0)	NA	I=374 (46.1)	NA	Previous COVID- 19 vaccination, trust in vaccines, being at high risk of mpox, and having above- average knowledge of mpox were associated with higher intention to vaccinate. On the other hand, being female, having the perception that mpox is overstated, and lacking trust in vaccines are associated with a lower likelihood of intention to vaccinate.
Reyes- Urueña et al7/2022	Europe	Multinat ional (Online)	CS	NPS		30 July– 12	MSM	32902	38 (30-47)	I=26,980 (82.0)	3903; I=3427 (87.8)	Concern about contracting mpox, perception of
						August 2022						mpox being a serious disease, mpox diagnosis and contact with cases, being HIV- positive and taking antiretroviral therapy, being HIV-negative and taking pre- exposure prophylaxis (PrEP), being diagnosed with STI within past twelve months, practicing chemsex, being exposed to mpox- related stigma were associated with a higher likelihood of intention to vaccinate.
Payne et al8/2022	US	43 US jurisdicti ons	CS	NPS		July 31- Octobe r 1, 2022	General population (Men only)	9544	NA	U=1224 (12.8)	NA	NA
Sahin et al9/2022	Turkey	Hacettep e Universi ty Hospita, Ankara (Online)	CS	NPS		20 August –2 Septe mber 2022	Physicians	283	NA	I=89 (31.4);	NA	Being more worried about mpox than COVID-19, having above-average mpox-related knowledge, and receipt of mpox information from health professionals were associated with a higher likelihood of intention to vaccinate.
Lounis et al10/2023	Algeria	Nationw ide (Online)	CS	NPS		28 June and 18 Septe mber 2022	Healthcare workers	111; 33 (29.7)	NA	I=43 (38.7)	NA	Previous COVID- 19 vaccination was associated with a higher likelihood of intention to vaccinate.
Zheng et al11/2022	China	National (East Central and West) (Online)	CS	NPS		1 July to 3 July 2022	MSM	2618	NA	I=2,362 (90.2)	722; I=662 (91.7)	For HIV-infected MSM, occasional use of condoms, having average and high mpox prevention knowledge, and perception of being at high risk, were associated with a higher likelihood of intention to vaccinate, while having an undergraduate degree was associated with a lower intention to vaccinate. For HIV-uninfected MSM, having an average and high mpox prevention knowledge and the perception of being…
Dong et al12/2022	China	National (Online)	CS	NPS		Septe mber 29, 86 2022 to Octobe r 5, 2022	General public	521; 264 (50.7)	30 (26-35)	I=398 (76.4)	NA	Having a higher mpox-related knowledge is associated with a higher likelihood of intention to vaccinate
Chen et al13/2023	China	National	CS	NPS		August 2022	MSM	154	22 (12)	I=97 (63.0)	NA	Age, having comorbidity, and belief that high- risk groups should be prioritized for vaccination were associated with a higher likelihood of intention to vaccinate.
Salim et al14/2022	Indonesia	Palembe rg (Online)	CS	NPS		August 2 to 5, 2022	Physicians	75; 49 (65.3)	31 (26 - 38)	I=58 (77.3)	NA	NA
Bates et al15/2022	US	Ohio	CS	NPS		Septe mber 2 to 11, 2022	Physicians	197; 113 (57.4)		I=98 (48.3)	NA	Perceived high mpox susceptibility was associated with a higher likelihood of intention to vaccinate.
Lin et al16/2022	Malasia	Universi ty (Online)	CS	NPS		25th July to 7th August 2022	Medical students	229; 75 (32.8)	NA	I=74 (32.3)	NA	NA
Temsah et al17/2022	Saudi Arabia	National (Online)	CS	NPS		May 27 and June 5, 2022,	General public	1546; 650 (42)	NA	I=782 (50.6)	NA	The perception that mpox is highly virulent, concerns about mpox contraction in self and relatives, demand for a broader quest for mpox after the study, being more concerned about mpox than the COVID-19, and
												depending on health ministry for mpox information were associated with a higher likelihood of intention to vaccinate. Conversely, older age (≥45 years) and having at least a university education were associated with a lower likelihood of intention to vaccinate.
Riad et al18/2022	Czech	National (Online)	CS	NPS		Septe mber 2022	Healthcare workers	341; 33 (9.7)	46.1 ± 12.0	I=30 (8.9)	NA	NA
MacGibbo n et al19/2023	Australia	National (Online)	CS	NPS		24 August and 12 Septe mber 2022	LGBTQ	2287; 2189 (95.71)	40 (31– 51)	A=1998 (87.4) I=1457 (63.7); U=541 (23.7)	179; A=165 (92.2); I=79 (44.1); U=86 (48.0)	Being concerned about contracting mpox and a higher number of recent sexual contacts were associated with a higher likelihood of intention to vaccinate, while being bisexual was associated with a lower likelihood of intention to vaccinate.
Swed et al20/2023	Jordan, United Arab Emirates, Algeria, Kingdom of Saudi Arabia, Sudan, Somalia, Iraq, Kuwait, Morocco, Yemen, Oman, Syria, Palestine, Qatar, Lebanon, Libya, Egypt.	Multinat ional (Online)	CS	NPS		August 18 and Septe mber 7, 2022	General public	3665; 1477 (40.3)	NA	I=1791	NA	Having comorbid illness(es), being more concerned about mpox than the COVID-19, perceiving mpox as infectious and wild, and having at least an average mpox knowledge were associated with a higher likelihood of intention to vaccinate. Conversely, older age (35-54 years) and residing in a city were associated with a lower likelihood of intention to vaccinate.
Wang et al21/2022	Netherlands	(Online)	CS	NPS		July 2022	MSM	394	NA	I=276 (70.1)	NA	Being single but dating, having multiple sexual partners, being retired, knowing a confirmed mpox case, and having concern about mpox were associated with a higher likelihood of intention to vaccinate.
Ghazy et al22/2023	Ghana	National (Online)	CS	NPS		Novem ber 27 to Decem ber 6, 2022	General public	605	30.0 ± 6.8	I=279 (46.1)	NA	Being male, having trust in vaccination, and the desire to protect others through self immunization were associated with a higher likelihood of intention to vaccinate. However, COVID- 19 vaccination refusal and residing in urban settings were associated with a lower likelihood of intention to vaccinate.
Zucman et al23/2022	France	Foch hospital (Online)	CS	NPS		July and August 2022	MSM	155	NA	I=103 (66.4)	102; I=61 (59.8)	Among HIV- uninfected MSM on PrEP, worries regarding excess of vaccinations were associated with a lower likelihood of acceptance while having multiple sexual partners in the past twelve months was associated with a higher likelihood of intention to vaccinate. Among HIV-infected MSM, worrying about contracting mpox, belief in the mpox vaccine mandate for at-risk groups, and having multiple sexual…
Smith et al24/2023	UK	National (Online)	CS	NPS		Septe mber 5 to Octobe r 6, 2022.	General public	3050; 1289 (42.4)	48.6 ± 17.4	A=2264 (74.2); I=2102 (68.9); U=162 (5.3)	NA	Older age, concerns about mpox, and the perception of being at high risk for mpox were associated with a higher likelihood of acceptance while believing mpox risks are overstated, and having to leave residence for work were associated with a lower likelihood of intention to vaccinate
							MSM	2114	Savanta (47.1± 16.5) Grindr (44.2± 12.5) Meta (47.6 ± 11.9	A=1985 (93.9); I=1272 (60.2); U=713 (33.7)	NA	Also, being on HIV PrEP, and the perception of having immunity against mpox are associated with a higher likelihood of uptake. Believing that previous mpox infection protects against re-infection is associated with a higher likelihood of acceptance.
Alhasan et al25/2023	Saudi Arabia	National (Online)	CS	NPS		15 August to 5 Septe mber 2022	Healthcare workers	199; 74 (37.2)	NA	I= 117 (59.4)	NA	NA
Dukers- Muijirers et al26/2023	Netherlands	National (Online)	CS	NPS		22 July to 5 Septe mber 2022	MSM	1856	NA	I=1512 (81.5)	225; I=194 (86.2)	Being born in the Netherlands, living in less urbanized areas, not knowing people vaccinated against mpox, lacking link to the gay/queer community, and having one recent sex partner at most were associated with a higher likelihood of being neutral or unwilling to vaccinate.
Fu et al27/2023	China	National (Online)	CS	NPS		10 August to 9 Septe	MSM	577	NA	I=328 (56.8)	577; I=328 (56.8)	Having multiple (>4) sexual contacts in the past three months, having over four
						mber 2022						contacts per day, concern about mpox in China, the belief in the safety of mpox vaccines, and belief in their effectiveness for PLHIV were associated with a higher likelihood of intention to vaccinate. Having a high school-level education or below, and pursuing information about mpox rarely were associated with a lower likelihood of intention to vaccinate.
Peng et al28/2023	China	National (Online)	CS	NPS		Septe mber 1 and Septe mber 30, 2022	Healthcare workers	639; 208 (32.6)	37.9 ± 9.4	I=415 (64.9)	NA	Having undergraduate educational level or below, knowing mpox transmission route, and having a higher than basic knowledge about mpox were associated with a higher likelihood of intention to vaccinate.
Wang et al29/2023	China	National (Online)	CS	NPS		August 30 and Septe mber 15, 2022,	General public	2135; 798 (37.4)	NA	I= 1468 (68.8)	NA	Receipt of mpox information from traditional media, being more worried about mpox than COVID-19, and having a higher basic knowledge of mpox were associated with a
												higher likelihood of intention to vaccinate. Having a- post-graduate level degree, older age (40 and above), and higher income were associated with a lower likelihood of intention to vaccinate.
Ghazy et al30/2022	Nigeria	National (Online)	CS	NPS		Septe mber 27 2022 to 4 Novem ber 2022	Healthcare workers	389; 211 (54.2)	37 (28–48)	I=152 (39.2)	NA	NA
Meo et al31/2022	Saudi Arabia	Riyadh (Online)	CS	NPS		May 15 to July 15 2022	General public	1020; 466 (45.7)	NA	I=446 (43.7)	NA	NA
Paparini et al32/2022	UK	National (Online)	CS	NPS		June 15 to July 27, 2022	MSM	1932; 1750 (91.86)	NA	I=1659 (86.0)		Nond-disclosure of sexual orientation and being Black were associated with a lower likelihood of intention to vaccinate. Being MSM was associated with higher acceptance while bisexuality, heterosexuality, and inability to afford basic demands were associated with a lower likelihood of intention to vaccinate.
Sagy et al33/2023	Israel	National	RCS	NA		July 31 to Decem ber 25, 2022	General public (Men)	2054	33.8 (5.4)	U=1,037 (50)	647; U=136 (13.1)	Patronage of certain drugs (phosphodiesterase -5 inhibitors, and purchase of HIV- PrEP), age, and living in Tel Aviv were associated with a higher likelihood of uptake. On the other hand, belonging to a low socio-demographic class, belonging to the ultra-Orthodox Jewish group, and living with HIV were associated with a lower likelihood of uptake.
Owens et al34/2022	US	National (Online)	CS	NPS		August 6 to 15 2022	MSM	582	NA	U=133 (22.9)	NR	NA
Ahmed et al35/2023	Iraq	Kurdista n region (Online)	CS	NPS		July 27 to July 30, 2022	General public	510; 277 (54.3)	31.13 ± 8.59	I=293 (57.5)	NA	NA
Peptan et al36/2022	Romania	National (Online)	CS	NPS			General public	820; 396 (48.3)	NA	I=251 (30.6)	NA	NA
Hong et al37/2022	China	10 hospitals in Shangha i, Anhui, and Zhejiang (Online)	CS	NPS		May 30, to August 1, 2022	Health workers	1032; 266 (25.78)	NA	I=930	NA	The perception of vaccination as a necessary intervention to contain the outbreak, being willing to pay for vaccination, having the opinion of mandating mpox vaccination, and willingness to convince friends and parents to be
												vaccinated were associated with a higher likelihood of intention to vaccinate. On the other hand, being in the age category 30 to 50 years, being an employee of a secondary hospital, and having skepticism about the mpox vaccine safety were associated with a lower likelihood of intention to vaccinate.
Riccò et al38/2022	Italy	Online	CS	NPS		May 24 to May 31, 2022	Physicians	163; 57 (35.0)	442.9 ± 10.	I=105 (64.4)	NA	Recent receipt of influenza vaccine, and finding it possible to receive variola vaccine were associated with a higher likelihood of intention to vaccinate.
Alarifi et al39/2023	Saudi Arabia	Online	CS	NPS		Septe mber 13, to Novem ber 13, 2022	Healthcare workers	743; 365	NA	1=392 (52.7)	NA	NA
Kumar et al40/2022	Pakistan	Online	CS	NPS		15 to 30 of Octobe r 2022	Students	946; 432 (45.7)	22.5 ± 3.5	I=640 (67.7)	NA	NA
Abd Elhafeez et al41/2023	27 countries across 3 continents	Multireg ional (Online)	CS	NPS		Septe mber 1 to Decem ber 15, 2022	Medical Students	11919	21.7±2.2	I= 9058 (76.0)	NA	NA
Islam et al42/2023	Banladesh	National (Online)	CS	NPS		Septe mber 1, 2022, to Novem ber 30, 2022	General public (adult males)	408;	NA	I= 393 (96.32)	NA	Having a BMI (kg/m2 ) above 25, residing in the urban area, while having no sexual partner was associated with lower intention to vaccinate.
Riad et al43/2023	Belarus	Online	CS	NPS		Octobe r 2022	Healthcare workers	144;8 (5.6)	31.89 ± 7.17	1= 74 (51.34)	NA	No statistically significant association
Salih et al44/2023	US	Californi a (Onsite)	RCS	NR		August 9, 2022– March 31, 2023,	General public	119,34 5	NR	U=119,34 5	NA	Being female, belonging to certain races (Asian, Black/AfroAmeric an, Hispanic/Latino, Multiracial/Others) , belonging to age category 18 to64 years were associated with lower likelihood of returning for a second dose. While belonging to the 3rd and 4th Healthy Placces Index quartile were associated with higher likelihood of returning for a second dose.
Torres et al45/2023	Brazil	National (Online)	CS	NPS		Octobe r- Novem ber 2022	LGBTQI+	6236	NR	I=5008 (95.1)	NA	NA
Jamaleddin e et al46/2023	Lebanon	National (Online)	CS	NPS		6th to 20th Septe mber 2022	General public	493; 119 (24.1)	24.4 (8.44)	I=279	NA	NA
van Ewijk et al47/2023	Netherlands	Amsterd am (Onsite)	RCS	NR		20 May– 22 July 2022	High risk contacts (General public)	290; 271 (94)	NR	U=227 (78.0)	NA	NA
Castel et al48/2023	US	Washing ton (Online)	CS	NP		August to Decem ber 2022	PLHIV	159	113 (71.0)	A = 102 (64.2) ; I= 69 (43.0) U=33 (21.0)	A = 102 (64.2) ; I= 69 (43.0) U=33 (21.0)	Younger PLHIV and MSM were more likely to be vaccinated.
Svartstein et al49/2023	Denmark	National (Onsite)	CS	NPS		May 1 to Octobe r 31 2022	MSM PLHIV	727	NR	A= 466/727; I=228/48 9 (57.0); U=238/7 27	A= 466/727; I=228/48 9 (57.0); U=238/72 7	STI in the last two years was associated with higher likelihood to be vaccinated, while being a current smoker was associated with lower likelihood to be vaccinated
Chow et al b50/2023	Australia	Victoria (Onsite)	CS	NPS		August to Octobe r 2022	MSM and transgende r people	537	NR	A=404/5 22 (77.4); I=213/31 2 (68.3); U=191/5 22 (36.6)	U=22/44 (50.0)	Using PrEP users, being 35–44 years old, achieving a certificates/diplom as/apprenticeships, attending of sexual health clinic, diagnosis of STI in the past 1 year, and having good knowledge of mpox were associated with higher likelihood of being vaccinated. Using PrEP and attending sex-on- premises venues were associated with a higher likelihood of intending to vaccinate.
Zheng b et al51/2023	China	National (Online)	CS	NPS		July 31 to August 4 2023	MSM	7538	NR	I= 7117/753 8 (94.41)		Mpox infection, being ≥60 years, being unemployed, and having a postgraduate level of education and above were associated with higher likelihood of hesitancy. However, having a higher level of mpox-related knowledge was associated with lower hesitancy. Specifically, among PLHIV, being 36 to 59 years and being unemployed were associated with higher hesitancy, while being undergraduate, being post-…
Filardo et al52/2023	US	San Francisc o (Onsite)	CS	NPS		Octobe r 24 to Novem ber 3, 2022	Homeless people	273; 195 (71)	NR	A= 146/273 (53) ; I= 108/209 (52 .0); U=38/27 3	I=10/15	NR
Araoz- Salinas et al53/2023	Peru	National (Online/ onsite)	CS	NPS		Novem ber 1 2022 to	LGBTQI+	373	31 (9)	I=330	I= 118/131 (90.1)	Belief in safety of the mpox vaccine is associated with a higher likelihood
						Januar y 17 2023 in Peru						of intention to vaccinate.
Curtis et al54/2023	US	Illinois (Onsite)	CS	NPS		Septe mber 2022;	Sexual and gender minority young adults	320	29.9 (4.76)	U= 168 (52.5)	NA	Recent history of food insecurity, fear of social stigma from contracting mpox, and higher hesitancy towards the mpox vaccine were associated with higher likelihood of non- vaccination. On the other hand, knowing mpox cases, having higher formal educational attainment, having higher levels of mpox-associated internalized heterosexism, and concern regarding self safety were assicatted with higher …
Mahameed et al55/2023	Jordan	National (Online)	CS	NPS		Januar y 2023	Healthcare workers	495	NR	I= 143 (28.9)	NA	Good vaccination history as reflected in higher vaccination and psychological factors (Confidence, Collective responsibility, Constraints, Calculation, and Complacency) were associated with higher
												intention to vaccinate.
Caycho- Rodrıguez et al56/2023	Peru	National (Online)	CS	NPS		August 21 and Septe mber 10, 2022	General public	516	27.1 (9.77)	I= 99 (19.1)	NA	Belief in conspiracies is negatively related to intention to be vaccinated.
Hori et al57/2023	Japan	National (Online)	CS	NPS		Septe mber- Octobe r 2022	General public	26313	Males: 48.5 (16.5); Females: 47.5 (17.0)	I=4783	NA	Being homosexual, being worker, trust in goverment, previous COVID- 19 vaccination (1 to 2 doses, and 3 to 4 doses), and visiting a brothel in past 2 months (once, multiple times per month, at least once weekly) were associated with higher intention to be vaccinated
Gilbert et al58/2023	Canada	Vancouv er, British Columbi a (Online)	CS	NPS		August 8–22, 2022	LGBTQI+	331	NR	A=289/3 31; I=122/15 8; U=167/3 31	U=13/16	NA
*Zucker et al59/2023	Israel	National	RCS	NPS		July 31 to Novem ber 16, 2022	General public (Men)	2025	33.9 (5.3)	U=1060	U=149/67 0	Visiting a primary healthcare cllinic within Tel Aviv, recent purchase of HIV-PrEP or phosphodiesterase- 5 inhibitors, and multiple sexually transmitted infection screening were associated with higher likelihood of vaccination. On the other hand, whereas recent
												poor vaccination history, low sociodemographic status, and HIV infection were associated with lower likelihhod of vaccination.
Palich et al60/2023	France	Paris (Onsite)	CS	NPS		Novem ber 2022 and Januar y 2023	MSM	402	NR	A=369/4 02; I=40/73; U=329/4 02	NA	NA
Abara et al61/2023	US	National (Online)	CS	NPS		August 5 to 15 2022	MSM	553	NR	U=139/5 53	U=23/78	Younger age (15– 24 years, 25–29 years, and 30–39 years), concern regarding contracting mpox, attending a sex club/sex party/bathhouse, condomless anal sex, and testing for bacterial sexually transmitted infection in the past three months were associated with higher likelihood of vaccination.
A, acceptance; aOR, Adjusted Odds Ratio; CS, cross-sectional; I, Intention; IQR, Interquartile Rang; M, Males; MSM, Men having Sex with Men; NA, Not Available; NPS, Non-probability Sampling; NR, Nor reported; OR, Odds Ratio; PrEP, Pre-Exposure Prophylaxis; RCS, Retrospective cohort study; SD, Standard Deviation; STI, Sexually Transmitted Infections; T, Total; U, Uptake. *Zucker et al overlapped w…
