# Supplementary material for: Global prevalence and correlates of mpox vaccine acceptance and uptake: a systematic review and meta-analysis
Source: Commun Med (Lond). 2024 Jul 9;4:136. doi: 10.1038/s43856-024-00564-1 (PMC11231226; doi:10.1038/s43856-024-00564-1)
Supplement: Supplementary file 7 — Supplementary Data 4 [file 43856_2024_564_MOESM7_ESM.xlsx]

## Sheet: Table 1
Supplementary Data 4: Prevalence rates of mpox vaccine acceptance, intention, and uptake across populations as derived from meta-analysis
Characteristic	Acceptance of the mpox vaccine			Intention to vaccinate against mpox			Uptake of the mpox vaccine
	Studies (N)	PPR (95% CI)	I2 Within (%)	Studies (N)	PPR (95% CI)	I2 Within (%)	Studies (N)	PPR (95% CI)	I2 Within (%)
A)	All population groups
Global	59	59.7 (51.1-68.1)	99.9	51	60.9 (52.1-69.3)	99.9	17	30.9 (21.0-41.7)	99.7
AFR	4	41.9 (38.5-45.3)	51.3	3	41.9 (36.6-47.4)	0	1	5.0 (3.7-6.7)	0
AMR	11	48.9 (24.9-73.2)	99.9	7	59.5 (37.9-79.4)	99.5	6	28.3 (15.9-42.7)	99
EMR	8	52.0 (44.2-59.8)	97.2	8	52.0 (44.2-59.8)	97.2	-	-	-
EUR	18	63.8 (54.6-72.6)	99.6	16	59.3 (49.3-69.0)	99.2	7	36.9 (15.4-61.6)	99.8
SEAR	3	67.3 (5.70-100)	0	3	67.3 (5.70-100)	0	-	-	-
WPR	12	72.2 (60.7-82.4)	99.6	11	73.5 (63.0-82.9)	99.5	3	33.5 (21.9-46.3)	0
MRS	3	60.2 (41.1-77.8)	0	3	60.2 (41.1-77.8)	0	-	-	-
B)	Among PLHIV
Global	14	66.4 (51.4-79.9)	99.3	10	75.0 (61.7-86.3)	99.9	8	35.7 (27.3-44.6)	91.5
AMR	4	64.0 (34.5-88.9)	99.2	2	74.8 (69.3-80.0)	0	3	33.9 (17.1-53.0)	0
EUR	5	65.1 (34.9-89.8)	99.7	4	71.7 (46.0-91.5)	99.3	2	27.0 (24.7-29.4)	0
WPR	5	69.5 (45.3-89.1)	98.8	3	79.5 (50.2-97.7)	0	3	46.6 (41.0-52.2)	0
C)	Among LGBTQI+ community
Global	21	73.6 (67.2-79.6)	99.6	17	77.1 (72.3-81.5)	99.2	10	39.8 (30.7-49.3)	98.1
AMR	6	60.9 (35.2-83.8)	99.7	3	82.4 (76.0-88.1)	0	4	37.1 (22.6-53.0)	97.8
EUR	8	80.9 (75.1-86.0)	98.7	8	74.2 (67.5-80.3)	98.6	3	50.0 (24.4-75.6)	0
WPR	7	75.2 (60.2-87.6)	99.7	6	78.0 (66.5-87.7)	99.4	3	33.5 (21.9-46.3	0
D)	Among the general public
Global	20	50.9 (39.2-62.5)	99.8	15	51.0 (397-62.3)	99	6	20.2 (6.9-38.3)	99.8
AFR	2	43.3 (40.7-45.9)	0	2	39.0 (34.7-43.3)	0	1	5.0 (3.7-6.7)	0
AMR	3	24.1 (7.9-45.7)	0	1	49.7 (42.8-56.7)	0	1	12.8 (12.2-13.5)	0
EMR	4	51.9 (46.0-57.8)	91.7	3	46.5 (28.9-64.6)	0	-	-	-
EUR	5	56.5 (39.9-72.4)	99.5	5	40.8 (19.6-63.9)	98.6	4	27.6 (3.1-64.0)	99.9
SEAR	2	19.3 (18.8-19.7)	0	1	77.3 (66.7-85.3)	0	-	-	-
WPR	2	70.3 (68.6-72.0)	0	2	81.9 (80.0-83.7)	0	-	-	-
MRS	1	48.9 (47.3-50.5)	0	1	54.5 (52.9-56.1)	0	-	-	-
E)				Among healthcare workers			Among accepting group
Global	-	-	-	15	51.0 (397-62.3)	99	9	36.1 (19.9-54.1)	99.6
AFR	-	-	-	2	39.0 (34.7-43.3)	0	-	-	-
AMR	-	-	-	1	49.7 (42.8-56.7)	0	2	46.8 (42.1-51.5)	0
EMR	-	-	-	3	46.5 (28.9-64.6)	0	-	-	-
EUR	-	-	-	5	40.8 (19.6-63.9)	98.6	5	33.7 (9.7-63.4)	99.8
SEAR	-	-	-	1	77.3 (66.7-85.3)	0	-	-	-
WPR	-	-	-	2	81.9 (80.0-83.7)	0	2	30.3 (28.4-32.1)	0
MRS	-	-	-	1	54.5 (52.9-56.1)	0	-	-	-
				Among university students
Global	-	-	-	3	59.4 (41.8-75.9)	99	-	-	-
*Zucker et al (N=2025 participnats) overlapped susbtantially with sagy et al (N=2054 participants). Therefore, we used one study (Sagy et al) for the meta-analysis.
